# Supplementary material for: Delta Variant with P681R Critical Mutation Revealed by Ultra-Large Atomic-Scale Ab Initio Simulation: Implications for the Fundamentals of Biomolecular Interactions
Source: Viruses. 2022 Feb 24;14(3):465. doi: 10.3390/v14030465 (PMC8955942; doi:10.3390/v14030465)
Supplement: Supplementary file 1 [file viruses-14-00465-s001.zip]

Archive with 1 entries (1 files):
- viruses-1591977-supplementary.pdf
